# Supplementary material for: Evolution of lineage-specific functions in ancient cis-regulatory modules
Source: Open Biol. 2015 Nov 4;5(11):150079. doi: 10.1098/rsob.150079 (PMC4680567; doi:10.1098/rsob.150079)
Supplement: Dataset1 [file rsob150079supp1.xls]

## Sheet: Sheet1
SPECIES	CNE REGION	CHROMOSOME	SCAFFOLD	STRAND	PCR START	PCR END	GENOME VERSION	Forward primer	Reverse primer
Human	full	13		-	95358888	95359434	GRCh37	GAGCGTTTAGACAGTCGAG	CCATTCAAAGGGCATTTAGTCC
	flank	13		-	95359112	95359448	GRCh37	TTGTCCTTCAGTGGGAGCG	ACTGTCACGCAGTGTCAACTT
	core	13		-	95358880	95359138	GRCh37	TAGACTAAGTTGACACTGCGTG	AAGCATATCTATTCAAAGGG
Fugu	full		103	+	139825	140463	FUGU4	GGAAGAAAGCTGAAGGAAC	CCACCTTTTGCATTCACTC
	flank		103	+	139825	140188	FUGU4	GGAAGAAAGCTGAAGGAAC	CTGTCATGCAGTGTCAACTCA
	core		103	+	140163	140463	FUGU4	TAGAGTGAGTTGACACTGCATG	CCACCTTTTGCATTCACTC
amphioxus	full		50	+	1169633	1170191	JGI v1.0	GTTGTTTGGACACTGTCTGC	CATTCTTCTCAAGCCTGTTTGG
	flank		50	+	1169633	1169976	JGI v1.0	GTTGTTTGGACACTGTCTGC	GTTGTTATTTTTGCCTCTTGTG
	core		50	+	1169945	1170191	JGI v1.0	GCTGCAGTGACACAAGAGGC	CATTCTTCTCAAGCCTGTTTGG
sea urchin	full		71916	-	263040	263707	Baylor release Spur_2.1	GGGCACTTCTCCTTGATACG	TGTCGAGTCTCCTATTCATCCA
	flank		71916	-	263319	263707	Baylor release Spur_2.1	GGGCACTTCTCCTTGATACG	GTTGTTATTTTTCCGTTCTGCAA
	core		71916	-	263040	263339	Baylor release Spur_2.1	GCAGAACGGAAAAATAACAACAC	TGTCGAGTCTCCTATTCATCCA
mouse	full	14		-	118230242	118230855	GRCm38/mm10	CCGCTTTCTTTCTTTTTCTTTC	ATTCAAAGCCCTTGCAAAAA
chicken	full	1		+	145654005	145654604	ICGSC Gallus_gallus-4.0/galGal4)	TTCTTCTCCTTCTTTTTGTCCTG	CAAGCCCTCGCCAAAAG
Xenopus tropicalis	full	GL173103.1		+	290021	290627	JGI_4.2	AGGGCTCCTTTTTGTCCTTC	CCTTTCTCATTTTACTGGTTAGAAA
zebrafish	full	9		+	55106774	55107422	Zv9	GGGGGCACTAACTGAAAGAA	CGTTTCCAGAAAAGCACAGA
elephant shark	full		16	+	8877113	8877726	NCBI accession number: AAVX02000000	AAAAACGGATCTGAAAAGGACT	ACTCCACCTTTTCCCATTCA
