# Supplementary material for: Evolution of lineage-specific functions in ancient cis-regulatory modules
Source: Open Biol. 2015 Nov 4;5(11):150079. doi: 10.1098/rsob.150079 (PMC4680567; doi:10.1098/rsob.150079)
Supplement: Dataset2 [file rsob150079supp2.xls]

## Sheet: Sheet1
MAPPING OF AMPHIOXUS 3' REPRESSOR (Suppl. Fig. 3)
SPECIES	CONSTRUCT	CHROMOSOME/SCAFFOLD	STRAND	START	END	DELETED	FORWARD PRIMER	REVERSE PRIMER	OLIGO
amphioxus	flank+173	50	+	1169633	1170139	x	GTTGTTTGGACACTGTCTGC	TCAGCCTTTGTTCCAGTATGT	x
amphioxus	flank+97	50	+	1169633	1170079	x	GTTGTTTGGACACTGTCTGC	TGTTCGCCATTCAATCTTTG	x
amphioxus	flank+26	50	+	1169633	1170002	x	GTTGTTTGGACACTGTCTGC	TCAGCGGCTCATGTATTTTT	x
amphioxus	flank+coreD26	50	+	1169633	1170139	1169977-1170003	GTTGTTTGGACACTGTCTGC	CATTCTTCTCAAGCCTGTTTGG	DTAATAAAAAATACATGAGCCGCTGAA
amphioxus	flank+Fr26	50	+	1169633	1169977	x	GTTGTTTGGACACTGTCTGC	X	TAATAAAAAATACATGAGCGCATGAA (Fugu)
amphioxus	flank+Sp26	50	+	1169633	1169977	x	GTTGTTTGGACACTGTCTGC	X	TAATAAAAAATACATGAACGCCTTCA (Sea urchin)
Human	flank+26	13	-	95359112	95359474	x	TTGTCCTTCAGTGGGAGCG	TCAGGGGCTCATGTATTTTT	x
Fugu	flank+26	103	+	139825	140214	x	GGAAGAAAGCTGAAGGAAC	TCATGCGCTCATGTATTTTT	x
Sea urchin	flank+26	71916	-	263319	263733	x	GGGCACTTCTCCTTGATACG	TGAAGGCGTTCATGTATTTTT	x
MAPPING OF FUGU LENS ENHANCER (Suppl. Fig. 7)
SPECIES	CONSTRUCT	SCAFFOLD	STRAND	START	END	FORWARD PRIMER	REVERSE PRIMER
Fugu	lens	103	+	139896	140130	TGTCTGGGAACAAAACGTG	ACAAAGCGTGTACACATTGCAG
Fugu	lensD5'	103	+	139916	140130	GGTTGGGAGGTTTTGTGAGA	ACAAAGCGTGTACACATTGCAG
Fugu	lensD3'	103	+	139896	140090	TGTCTGGGAACAAAACGTG	GCTGGATCGCCTGAAAAA
