# Supplementary material for: Evolution of lineage-specific functions in ancient cis-regulatory modules
Source: Open Biol. 2015 Nov 4;5(11):150079. doi: 10.1098/rsob.150079 (PMC4680567; doi:10.1098/rsob.150079)
Supplement: Dataset3 [file rsob150079supp3.xls]

## Sheet: Sheet1
p-values Mann-Whitney test
p > 0.05 (red)
p < 0.05 (black)
FIG 3
Human	flank	core
full	0.4569	1.739e-05
flank	x	3.837e-05
Fugu	flank	core
full	0.006705	<2.20E-16
flank	x	<2.20E-16
Amphioxus	flank	core
full	1.993e-15	0.0009429
flank	x	2.207e-14
Sea urchin	flank	core
full	1.382e-11	3.511e-16
flank	x	<2.20E-16
FIG 4
Fig 3B
	Human flank+26	Fugu flank+26	Amphioxus flank+26	Amphioxus flank+Sp26	Sea Urchin flank
Human flank	1.161e-05	x	x	x	x
Fugu flank	x	2.32e-12	x	x	x
Amphioxus flank	x	x	1.928e-15	<2.20E-16	x
Sea urchin flank	x	x	x	x	0.1506
FIG 5
	-motif A	-motif B	-motif C	-motif D	-motif E	-motif F	-motif G	-motif H	-motif I	-motif J	-motif K
Fugu WT	0.0003797	9.642e-08	7.766e-16	<2.20E-16	1.356e-13	3.587e-15	1.447e-07	0.001028	0.001161	0.3484	0.8773
Amphioxus WT	0.002044	0.9364	4.119e-08	0.08724	4.651e-08	<2.20E-16	x	x	x	x	x
Sea urchin WT	1.345e-08	<2.20E-16	<2.20E-16	<2.20E-16	0.8705	<2.20E-16	9.427e-14	x	x	x	x
Fig 7
Fig 7B
	-motif A	-motif B	-motif C	-motif D	-motif E	-motif F	-motif G	-motif H	-motif I	-motif J
Fugu WT	0.9203	0.03535	<2.20E-16	0.5642	0.8419	0.2729	0.3133	0.886	0.7246	0.2591
Fig 7C
	+motif B	+motif C	+motif BC
Human WT	0.0003457	<2.20E-16	<2.20E-16
SUPPL FIG 2
Full-length CNEs	Hs	Bf	Sp
Fr	<2..2E-16	<2..2E-16	2.19e-10
Flanking regions	Hs	Bf	Sp
Fr	<2.2E-16	<2.2E-16	0.0041
Human/Amphioxus	Bf full	Bf core
Hs	6.65e-08	0.11
SUPPL FIG 6
Fig 6B
	Elephant shark (Cm)	Zebrafish (Dr)	X. tropicalis (Xt)	chicken (Gg)	mouse (Mm)	Human (Hs)
Fugu(Fr)	<2.20E-16	0.09321	1.849e-15	1.818e-13	<2.20E-16	<2.20E-16
Fig 6C
	Cm -E	Hs -E
Elephant shark (Cm)	0.02753	x
Human (Hs)	x	2.809e-15
SUPPL FIG 7
	lens	lensD5'	lensD3'
Fugu flank	0.3784	<2.20E-16	5.51e-16
